# Supplementary material for: Plasma Proteomic Analysis in Morquio A Disease
Source: Int J Mol Sci. 2021 Jun 7;22(11):6165. doi: 10.3390/ijms22116165 (PMC8201332; doi:10.3390/ijms22116165)
Supplement: Supplementary file 1 [file ijms-22-06165-s001.zip]

Archive with 1 entries (1 files):
- ijms-1234068-supplementary.pdf
